# Supplementary material for: Improving the Biostability of Extra Virgin Olive Oil with Olive Fruit Extract During Prolonged Deep Frying
Source: Foods. 2025 Jan 15;14(2):260. doi: 10.3390/foods14020260 (PMC11765049; doi:10.3390/foods14020260)
Supplement: Supplementary file 1 [file foods-14-00260-s001.zip]

Archive with 1 entries (1 files):
- foods-3409194-supplementary.pdf
